# Supplementary material for: Chatting with an LLM-based AI elicits affective and cognitive processes in education for sustainable development
Source: Sci Rep. 2026 Feb 21;16:7470. doi: 10.1038/s41598-026-39317-6 (PMC12929621; doi:10.1038/s41598-026-39317-6)
Supplement: Supplementary file 2 — Supplementary Material 2 [file 41598_2026_39317_MOESM2_ESM.zip]

Archive with 4 entries (4 files):
- Readme.txt
- chatbot.jpg
- Chatbotclean.py
- user.jpg
