# Supplementary material for: Chatting with an LLM-based AI elicits affective and cognitive processes in education for sustainable development
Source: Sci Rep. 2026 Feb 21;16:7470. doi: 10.1038/s41598-026-39317-6 (PMC12929621; doi:10.1038/s41598-026-39317-6)
Supplement: Supplementary file 2 — Supplementary Material 2 [file 41598_2026_39317_MOESM2_ESM.zip › Readme.txt]

Requirements: GPU with 8 GB of VRAM, Ollama Installation, Python 3.10+

Installation guide: 

- python3.10 -m venv .venv
-  ./Scripts/activate      
- pip install Ollama
- pip install gradio
- run python file, after setting directories and system prompt
