# Supplementary material for: Chatting with an LLM-based AI elicits affective and cognitive processes in education for sustainable development
Source: Sci Rep. 2026 Feb 21;16:7470. doi: 10.1038/s41598-026-39317-6 (PMC12929621; doi:10.1038/s41598-026-39317-6)
Supplement: Supplementary file 2 — Supplementary Material 2 [file 41598_2026_39317_MOESM2_ESM.zip › Chatbotclean.py]

import gradio as gr
import ollama
import concurrent.futures
import os

#here you set the credentials 
valid_credentials = [
    ('example', 'pleamplepw'),
    ('example1', 'examplepw'),
]

# Retrieve the username from the request object
def get_username(request: gr.Request):
    username = request.username
    return username
# checkt whether credentials are correct
def valid(username, password):
    global current_user
    if (username, password) in valid_credentials:
        current_user = username
        return True
    return False


# set directory for the chat_history for documentation
def write_chat_history_to_txt(chat_history, username):
    new_directory = r"C:\Users\User\Venv\Source\Chat_history"
    os.chdir(new_directory)
    filename = f"{username}_chat_history.txt"
    with open(filename, "w", encoding="utf-8") as file:
        for entry in chat_history:
            role = entry["role"]
            content = entry["content"]
            file.write(f"{role}: {content}\n")
    return filename

# this appends the responses of the bot and the user to the chathistory 
def format_history(msg: str, history: list[tuple[str, str]], system_prompt: str):
    chat_history = [{"role": "system", "content": system_prompt}]
    for query, response in history:
        if query:  # Ensure there is content
            chat_history.append({"role": "user", "content": query})
        if response:  # Ensure there is content
            chat_history.append({"role": "assistant", "content": response})
    if msg:  # Also check the new incoming message
        chat_history.append({"role": "user", "content": msg})
    return chat_history

# This generates the response using the ollama 
def generate_response(msg: str, history: list[list[str, str]], system_prompt: str, request: gr.Request):
                # This sets the model and the setting changes regarding the model
    chat_history = format_history(msg, history, system_prompt)
    response = ollama.chat(model='gemma2', stream=True, messages=chat_history,
                           options={"temperature": 0.2, "num_ctx":3064, "repeat_penalty":1.30})
                           
    message = ""
    for partial_resp in response:
        token = partial_resp["message"]["content"]
        message += token
        yield message
# Append the assistant's response to chat_history/context window
    chat_history.append({"role": "assistant", "content": message})
    username = get_username(request)
    with concurrent.futures.ThreadPoolExecutor() as executor:
        future = executor.submit(write_chat_history_to_txt, chat_history, username)
        filename = future.result()
        print(f"Chat history written to {filename}")
# Set directory of the VENV\Source
directory = r"C:\Users\User\Venv\Source"        
os.chdir(directory)

# set ups the gradio interface 
chatbot = gr.ChatInterface(
                fn=generate_response,
                # .jpgs set the user images in chat window
                chatbot=gr.Chatbot(avatar_images=["user.jpg", "chatbot.jpg"], height="64vh"),
                # here you set the system prompt, you find the system prompt we used in the appendix of the paper.
                additional_inputs=[gr.Textbox(""" SYSTEMPROMPT """,
                label="System Prompt", visible=False)],
                title="Title",
                description="Task",
                theme="Base",
                submit_btn="⬅ Send",
                retry_btn="🔄 Regenerate Response",
                undo_btn="🔙 Delete Previous",
                analytics_enabled=False
                )
# launches the gradio interface and opens it in browser
chatbot.launch(auth=valid, auth_message="Login Message", share=False, inbrowser=True)
